# Supplementary material for: Follow-Up Biomarkers in the Evolution of Prostate Cancer, Levels of S100A4 as a Detector in Plasma
Source: Int J Mol Sci. 2022 Dec 29;24(1):547. doi: 10.3390/ijms24010547 (PMC9820153; doi:10.3390/ijms24010547)
Supplement: Supplementary file 1 [file ijms-24-00547-s001.zip]

Archive with 1 entries (1 files):
- ijms-2028740-supplementary.pdf
